# Supplementary material for: AI-Based Myocardial Segmentation and Attenuation Mapping Improved Detection of Myocardial Ischemia and Infarction on Emergency CT Angiography
Source: Bioengineering (Basel). 2026 Mar 18;13(3):355. doi: 10.3390/bioengineering13030355 (PMC13024399; doi:10.3390/bioengineering13030355)
Supplement: Supplementary file 1 [file bioengineering-13-00355-s001.zip]

Archive with 1 entries (1 files):
- bioengineering-4138514-supplementary.pdf
